# Supplementary material for: Donor variability may mask dimethyl fumarate’s effects on nuclear factor E2-related factor 2 in human peripheral blood mononuclear cells
Source: BMC Res Notes. 2017 Nov 2;10:553. doi: 10.1186/s13104-017-2862-8 (PMC5669026; doi:10.1186/s13104-017-2862-8)
Supplement: Supplementary file 1 — Additional file 1. All raw data collected and used in analyses for this manuscript, organized by figure number. [file 13104_2017_2862_MOESM1_ESM.xlsx]

## Sheet: 1A
RAW DATA
	DONOR#	2110551		2116153		2125166		2131220		314510		4039069
		Replicates	Average	Replicates	Average	Replicates	Average	Replicates	Average	Replicates	Average	Replicates	Average
	UNT	0.107	0.102	0.037	0.0335	0.028	0.0205	0.233	0.22825	0.167	0.1615	0.123	0.123
		0.097		0.03		0.013		0.227		0.156
								0.226
								0.227
	DMF - 30 min	0.059	0.0345	0.06	0.0605					0.239	0.2665	0.202	0.202
		0.01		0.061						0.294
	DMF - 60 min	0.002	-0.0295	0.089	0.069					0.485	0.4785	0.149	0.1585
		-0.061		0.049						0.472		0.168
	DMF - 2 hr	0.079	0.076	0.212	0.1925	0.016	0.025	0.306	0.324	0.273	0.278	0.165	0.161
		0.073		0.173		0.034		0.302		0.283		0.157
								0.347
								0.341
	DMF - 4 hr			0.119	0.1085	0.115	0.1235	0.115	0.19875	0.204	0.207	0.116	0.116
				0.098		0.132		0.127		0.21
								0.279
								0.274
	DMF - 6 hr			0.097	0.1035					0.273	0.2705	0.15	0.1535
				0.11						0.268		0.157
	Veh							0.32	0.3235	0.145	0.145	0.106	0.103
								0.327		0.145		0.1
	CONTROLS
	Ctrl - 0.6ug	0.176	0.172333	0.256	0.2545	0.279	0.26
		0.172		0.253		0.241
		0.169
	Ctrl - 1.25ug	0.455	0.440667	0.5	0.5115	0.396	0.367
		0.416		0.523		0.338
		0.451
	Ctrl - 5 ug							0.345	0.3315	0.502	0.442	0.634	0.625
								0.318		0.382		0.616
AVERAGED DATA
			Average	SEM
	UNT		0.111458	0.031999
	DMF	30 min	0.140875	0.0557477
		1h	0.169125	0.110039
		2h	0.176083	0.046764
		4h	0.15075	0.0214514
		6h	0.175833	0.0494851
	(+) Control	0.6 ug	0.228944	0.02835
		1.25 ug	0.439722	0.0417162
		5 ug	0.466167	0.0855835
	Veh		0.1905	0.0675962

## Sheet: 1B
cAMP assay (normalized to protein content)								Nrf2 assay
RAW DATA	DONOR #2149349									DONOR #2149349
		cAMP	BCA	cAMP/BCA	Average	SEM					Replicates	Average
	UNT	1.301	0.146	8.91096	9.21782	0.379383			2h	UNT	0.21	0.17425
		1.436	0.144	9.97222							0.177
		1.298	0.148	8.77027							0.16
	DMF (50ug/ml)	2.005	0.127	15.7874	14.3705	0.714322					0.15
		1.742	0.129	13.5039						DMF (200ug/ml)	0.231	0.18975
		1.921	0.139	13.8201							0.186
	DMF (100ug/ml)	3.728	0.118	31.5932	31.9259	1.04262					0.188
		4.065	0.12	33.875							0.154
		3.819	0.126	30.3095					4h	UNT	0.11	0.108
	DMF (200ug/ml)	9.153	0.128	71.5078	76.1352	2.58229					0.106
		10.537	0.131	80.4351						DMF (200ug/ml)	0.116	0.10425
		10.246	0.134	76.4627							0.104
	EtOH (5ul)	1.356	0.12	11.3	9.18625	1.58455					0.108
		1.343	0.132	10.1742							0.089
		0.864	0.142	6.08451						Positive control (5ug)	0.436	0.4475
											0.459
AVERAGED DATA			Average	SEM				AVERAGED DATA			Average	SEM
	UNT		9.21782	0.379383					2 h	UNT	0.17425	0.0131553
	DMF	50 ug/ml	14.3705	0.714322						DMF	0.18975	0.0158028
		100 ug/ml	31.9259	1.04262					4h	UNT	0.108	0.002
		200 ug/ml	76.1352	2.58229						DMF	0.10425	0.00566238
	VEH	5 ul	9.18625	1.58455					(+)		0.4475	0.0115

## Sheet: 1C
RAW DATA
	DONOR#	2034645		2146172		2116153		1134628		2149349		4098390
		Replicates	Average	Replicates	Average	Replicates	Average	Replicates	Average	Replicates	Average	Replicates	Average
	UNT 2h	0.189	0.1905	0.014	0.009	0.09	0.094	0.126	0.133	0.21	0.17425	0.237	0.2205
		0.192		0.004		0.098		0.146		0.177		0.204
								0.122		0.16
								0.138		0.15
	DMF 2hr	0.036	0.0375	0.044	0.0325	0.276	0.267	0.161	0.1505	0.231	0.18975	0.165	0.161
		0.039		0.021		0.258		0.17		0.186		0.157
								0.138		0.188
								0.133		0.154
	UNT 4h							0.1	0.1095	0.11	0.108	0.123	0.123
								0.099		0.106
								0.125
								0.114
	DMF 4hr	0.115	0.12	0.07	0.053	0.223	0.2075	0.096	0.099	0.116	0.10425	0.116	0.116
		0.125		0.036		0.192		0.108		0.104
								0.103		0.108
								0.089		0.089
	Veh							0.277	0.2535	0.27	0.251	0.106	0.103
								0.23		0.232		0.1
	CONTROLS
	2.5 ug					0.238	0.2345
						0.231
	5 ug	1.337	1.3135	0.805	0.813			0.248	0.247	0.436	0.4475	0.634	0.625
		1.29		0.821				0.246		0.459		0.616
AVERAGED DATA
	2 h	UNT	0.136875	0.0313427
		DMF	0.139708	0.0370663
	4 h	UNT	0.1135	0.0047697
		DMF	0.116625	0.0206414
	(+)		0.6892	0.182093
	Veh		0.2025	0.0497552
